# Supplementary material for: Reproducibility and validity of food group intake in a short food frequency questionnaire for the middle-aged Japanese population
Source: Environ Health Prev Med. 2021 Mar 2;26:28. doi: 10.1186/s12199-021-00951-3 (PMC7923820; doi:10.1186/s12199-021-00951-3)
Supplement: Supplementary file 2 — Additional file 2. Spearman's rank correlation coefficients of energy-adjusted intakes (density method) for reproducibility and validity for men and women. [file 12199_2021_951_MOESM2_ESM.xlsx]

## Sheet: density
			Additional file 2. Spearman's rank correlation coefficients of energy-adjusted intakes (density method) for reproducibility and validity for men and women
				Men ( n = 143)									Women ( n = 145)
				FFQ1 vs. FFQ2			FFQ1 vs. DR			FFQ2 vs. DR			FFQ1 vs. FFQ2			FFQ1 vs. DR			FFQ2 vs. DR
				Crude	Energy-adjusted		Energy-adjusted	De-attenuated		Energy-adjusted	De-attenuated		Crude	Energy-adjusted		Energy-adjusted	De-attenuated		Energy-adjusted	De-attenuated
			Rice	0.78028	0.772342		0.716434	0.755535		0.710374	0.749144		0.831718	0.798105		0.647094	0.690422		0.691443	0.737741
			Bread	0.702856	0.679793		0.6862	0.745702		0.652681	0.709277		0.824055	0.804906		0.628465	0.699501		0.699976	0.779095
			Noodles	0.590091	0.569056		0.506337	0.63959		0.5682	0.717734		0.709411	0.722091		0.272037	0.360297		0.478305	0.633486
			Potatos	0.425243	0.408811		0.200887	0.304104		0.181485	0.274732		0.602397	0.611765		0.290634	0.39808		0.273891	0.375147
			Soybean products	0.745046	0.687598		0.320241	0.379596		0.323623	0.383605		0.706188	0.701069		0.379471	0.448003		0.389745	0.460133
			Green vegetables	0.631474	0.616095		0.289144	0.315388		0.300124	0.327365		0.662246	0.66422		0.314013	0.360919		0.385058	0.442576
			Other vegetables	0.497606	0.498592		0.320991	0.360309		0.280768	0.315158		0.61682	0.594514		0.212351	0.249585		0.191805	0.225436
			Fruit	0.76081	0.734287		0.621783	0.666332		0.65329	0.700096		0.698492	0.690861		0.514092	0.589884		0.525154	0.602577
			Mushrooms	0.579089	0.514843		0.242149	0.296827		0.329632	0.404064		0.565794	0.570093		0.205876	0.264886		0.208178	0.267848
			Seaweeds	0.461048	0.405612		0.272257	0.32664		0.295816	0.354904		0.449984	0.455575		0.169463	0.217501		0.216749	0.278191
			Fish	0.672668	0.662365		0.365977	0.424387		0.545798	0.632909		0.716502	0.69004		0.48729	0.588024		0.565908	0.682894
			Meat	0.558301	0.56886		0.380837	0.423567		0.394363	0.43861		0.633473	0.633866		0.362092	0.41227		0.348008	0.396235
			Eggs	0.706867	0.704777		0.370667	0.426957		0.418832	0.482436		0.687527	0.676347		0.387296	0.461292		0.410049	0.488392
			Milk	0.774112	0.73147		0.768165	0.807568		0.788703	0.82916		0.862564	0.842695		0.548877	0.588572		0.612114	0.656382
			Oils	0.538636	0.514947		0.296427	0.352208		0.314374	0.373532		0.652421	0.615351		0.300486	0.385311		0.372287	0.477381
			Confectionery	0.704204	0.659764		0.549758	0.63122		0.474644	0.544976		0.5618	0.519836		0.209118	0.258637		0.35873	0.443677
			Green tea	0.693716	0.635135		0.517931	0.561203		0.624554	0.676733		0.743144	0.740866		0.569741	0.622096		0.633148	0.691329
			Coffee	0.782765	0.755293		0.551716	0.574976		0.6353	0.662084		0.799105	0.798053		0.495838	0.523494		0.59728	0.630594
			Alcoholic beverages	0.876985	0.883975		0.732081	0.778835		0.769053	0.818169		0.886153	0.882403		0.750847	0.809753		0.691016	0.745227
			Soybean paste	0.732638	0.721332		0.536894	0.605612		0.573354	0.646739		0.669753	0.656209		0.641032	0.714089		0.647026	0.720766
			Median	0.698286	0.661064		0.443587	0.49408		0.510221	0.588942		0.693009	0.683194		0.383383	0.454648		0.444177	0.545485
			Minimum	0.425243	0.405612		0.200887	0.296827		0.181485	0.274732		0.449984	0.455575		0.169463	0.217501		0.191805	0.225436
			Maximum	0.876985	0.883975		0.768165	0.807568		0.788703	0.82916		0.886153	0.882403		0.750847	0.809753		0.699976	0.779095
			FFQ: 47-item short food frequency questionnaire, DR: four non-consecutive 3-day weighed dietary records at intervals of 3 months (12 days), SR: Spearman's rank correlation coefficient.
			De-attenuated SR = observed SR × (1 + λx/n)^0.5, where λx is the ratio of within- to between-individual variance for food group intake, and n is the number of dietary surveys = 4. Rank of food group intake was transformed using the probit function (ref. 21).

## Sheet: Sheet1
			FFQ1 vs. FFQ2			FFQ1 vs. DR			FFQ2 vs. DR			FFQ1 vs. FFQ2			FFQ1 vs. DR			FFQ2 vs. DR
			n = 143			n = 143			n = 143			n = 145			n = 145			n = 145
			Crude	Energy-adjusted		Energy-adjusted	De-attenuated		Energy-adjusted	De-attenuated		Crude	Energy-adjusted		Energy-adjusted	De-attenuated		Energy-adjusted	De-attenuated
																					men			women
1	1	Rice	0.78028	0.702824		0.632453	0.668377		0.597768	0.630048		0.831718	0.740795		0.562159	0.605333		0.616233	0.65826		0.78028	ffq2.ごはん	ffq2.ごはん	0.831718	0.831718
2	2	Bread	0.702856	0.66638		0.686087	0.757371		0.688314	0.752534		0.824055	0.747787		0.618264	0.700678		0.619873	0.695993		0.702856	ffq2.パン	ffq2.パン	0.824055	0.824055
3	3	Noodle	0.590091	0.502065		0.484549	0.605832		0.519055	0.645963		0.709411	0.699258		0.26504	0.360799		0.461129	0.627781		0.590091	ffq2.めん類	ffq2.めん類	0.709411	0.709411
4	4	Potato	0.425243	0.403322		0.111538	0.16704		0.172297	0.259428		0.602397	0.588411		0.291915	0.409382		0.247138	0.342236		0.425243	ffq2.いも	ffq2.いも	0.602397	0.602397
5	7	Soybean	0.745046	0.674454		0.304574	0.359367		0.320496	0.374564		0.706188	0.699639		0.399542	0.474735		0.371655	0.444834		0.745046	ffq2.11soybean	ffq2.11soybean	0.706188	0.706188
7	13	Green vegtable	0.631474	0.570044		0.306588	0.339331		0.320206	0.352515		0.662246	0.640158		0.308495	0.360353		0.415175	0.485132		0.631474	ffq2.greanveg	ffq2.greanveg	0.662246	0.662246
8	14	Other vegetable	0.497606	0.460619		0.312033	0.347698		0.266895	0.297161		0.61682	0.567698		0.205367	0.237959		0.208941	0.24164		0.497606	ffq2.oth_veg	ffq2.oth_veg	0.61682	0.61682
9	15	Fruit	0.76081	0.731242		0.569548	0.619783		0.632816	0.685466		0.698492	0.654463		0.505636	0.583707		0.417083	0.483733		0.76081	ffq2.27frt	ffq2.27frt	0.698492	0.698492
10	16	Mushroom	0.579089	0.491619		0.211532	0.263781		0.275773	0.344413		0.565794	0.55531		0.203889	0.263608		0.261235	0.333335		0.579089	ffq2.kino	ffq2.kino	0.565794	0.565794
11	17	Seaweeds	0.461048	0.379497		0.281977	0.352866		0.247359	0.30445		0.449984	0.446748		0.171739	0.227932		0.249205	0.332041		0.461048	ffq2.海そう	ffq2.海そう	0.449984	0.449984
12	8	Fish	0.672668	0.612888		0.322253	0.375651		0.527819	0.61264		0.716502	0.674853		0.491088	0.58464		0.576692	0.689896		0.672668	ffq2.13fish	ffq2.13fish	0.716502	0.716502
13	9	Meat	0.558301	0.528135		0.360537	0.409065		0.372036	0.419768		0.633473	0.611735		0.357088	0.407152		0.374354	0.425566		0.558301	ffq2.17meat	ffq2.17meat	0.633473	0.633473
14	10	Egg	0.706867	0.701223		0.41521	0.480813		0.428588	0.496605		0.687527	0.665008		0.383618	0.471697		0.431764	0.516778		0.706867	ffq2.22egg	ffq2.22egg	0.687527	0.687527
15	11	Milk	0.774112	0.721795		0.70605	0.75505		0.764434	0.808313		0.862564	0.820172		0.519973	0.558555		0.507196	0.543004		0.774112	ffq2.23milk	ffq2.23milk	0.862564	0.862564
16	6	Oils	0.538636	0.55975		0.326299	0.380105		0.328286	0.388362		0.652421	0.59554		0.291821	0.392499		0.40107	0.532661		0.538636	ffq2.oils	ffq2.oils	0.652421	0.652421
17	5	Confectionery	0.704204	0.596064		0.473433	0.551833		0.432384	0.505933		0.5618	0.48513		0.209463	0.254205		0.369573	0.447774		0.704204	ffq2.05confec	ffq2.05confec	0.5618	0.5618
18	18	Green-tea	0.693716	0.614538		0.555736	0.594249		0.589906	0.642762		0.743144	0.730022		0.562162	0.615005		0.627535	0.6901		0.693716	ffq2.緑茶	ffq2.緑茶	0.743144	0.743144
19	19	Coffee	0.782765	0.765717		0.512544	0.545911		0.570578	0.600477		0.799105	0.665999		0.519541	0.552012		0.524953	0.55918		0.782765	ffq2.コーヒー	ffq2.コーヒー	0.799105	0.799105
20	20	Alcoholic beverage	0.876985	0.856764		0.604515	0.633894		0.577929	0.607634		0.886153	0.837112		0.721858	0.769212		0.61817	0.658536		0.876985	ffq2.alchol	ffq2.alchol	0.886153	0.886153
21	21	Soybeanpaste	0.732638	0.716652		0.537887	0.610018		0.545396	0.610898		0.669753	0.639607		0.634742	0.71967		0.642014	0.724064		0.732638	ffq2.みそ汁-みそ	ffq2.みそ汁-みそ	0.669753	0.669753
100	12	Total Vegtabel	0.637143	0.570044		0.306588	0.327466		0.360274	0.3838		0.676558	0.656512		0.294692	0.323807		0.298593	0.328691		0.637143	ffq2.Total vegtable	ffq2.T veg	0.676558	0.676558
																							logffq1.Energy	0.710464	0.710464
